# Supplementary material for: mTOR activates the VPS34–UVRAG complex to regulate autolysosomal tubulation and cell survival
Source: EMBO J. 2015 Jul 2;34(17):2272–90. doi: 10.15252/embj.201590992 (PMC4585463; doi:10.15252/embj.201590992)
Supplement: Supplementary file 7 [file embj0034-2272-sd7.zip]

Archive with 4 entries (3 files):
- Movie S1/MovieS1A.mov
- Movie S1/MovieS1B.mov
- Movie S1/Supplementary Movie S1 Legend.docx
- Movie S1/
