# Supplementary material for: mTOR activates the VPS34–UVRAG complex to regulate autolysosomal tubulation and cell survival
Source: EMBO J. 2015 Jul 2;34(17):2272–90. doi: 10.15252/embj.201590992 (PMC4585463; doi:10.15252/embj.201590992)
Supplement: Supplementary file 8 [file embj0034-2272-sd8.zip]

Archive with 5 entries (4 files):
- Movie S2/MovieS2A.mov
- Movie S2/MovieS2B.mov
- Movie S2/MovieS2C.mov
- Movie S2/Supplementary Movie S2 Legend.docx
- Movie S2/
